# Supplementary material for: Prevalence and Impact of Diabetes Mellitus in Gout: Analysis of a Nationwide Dataset of 192,062 Hospitalizations
Source: J Clin Med. 2026 Mar 3;15(5):1925. doi: 10.3390/jcm15051925 (PMC12985452; doi:10.3390/jcm15051925)
Supplement: Supplementary file 1 [file jcm-15-01925-s001.zip]

Archive with 1 entries (1 files):
- jcm-4129136-supplementary.pdf
